# Supplementary material for: Intact memory for local and distal cues in male and female rats that lack adult neurogenesis
Source: PLoS One. 2018 May 22;13(5):e0197869. doi: 10.1371/journal.pone.0197869 (PMC5963786; doi:10.1371/journal.pone.0197869)
Supplement: S1 File — Behavioral data for all of the animals, including some data that was analyzed but not included in the published manuscript (e.g. behavioral event durations). (XLSX) [file pone.0197869.s001.xlsx]

## Sheet: raw data
task	rat ID	sex	Genotype	Trial	Distance travelled (cm)	Object explore duration (s)	Object explore latency (s)	Object explore frequency (total events)	Rearing duration (s)	Rearing frequency (total events)
distal cue	9041604-1	female	tk	1	2072.28	53.685	7.14	28	102.749	45
distal cue	9041604-1	female	tk	2	1934.14	28.369	1.046	19	80.069	37
distal cue	9041604-1	female	tk	3	1416.06	18.343	24.656	15	66.462	19
distal cue	9041604-1	female	tk	4	1600.92	21.898	0.82	13	61.75	35
distal cue	9041604-1	female	tk	5	1386.21	4.4	16.531	7	27.151	16
distal cue	9041604-1	female	tk	6	2126.39	5.679	2.187	7	68.199	46
distal cue	9041604-2	female	tk	1	2343.15	29.735	6.097	19	98.185	50
distal cue	9041604-2	female	tk	2	2239.81	16.99	5.82	19	85.734	55
distal cue	9041604-2	female	tk	3	2226.41	17.93	5.546	16	66.592	48
distal cue	9041604-2	female	tk	4	1179.73	5.492	10.703	6	31.291	20
distal cue	9041604-2	female	tk	5	1726.94	4.822	44.976	8	67.137	22
distal cue	9041604-2	female	tk	6	2750.98	2.687	153.242	2	73.831	69
distal cue	9061614-2	female	tk	1	2473.18	16.577	1.429	18	85.75	61
distal cue	9061614-2	female	tk	2	2693.34	15.084	0.867	18	137.315	80
distal cue	9061614-2	female	tk	3	1934.99	16.038	34.773	14	80.968	38
distal cue	9061614-2	female	tk	4	2139.03	14.103	18.554	8	89.424	49
distal cue	9061614-2	female	tk	5	1686.52	10.731	46.789	8	61.287	32
distal cue	9061614-2	female	tk	6	2507.76	2.247	20.71	5	160.293	75
distal cue	9061615-1	female	tk	1	2156.18	25.554	1.98	26	59.699	42
distal cue	9061615-1	female	tk	2	1412.53	44.846	0.769	21	92.046	42
distal cue	9061615-1	female	tk	3	1446.2	8.521	16.64	16	62.528	30
distal cue	9061615-1	female	tk	4	1267.61	16.146	48.437	11	64.057	24
distal cue	9061615-1	female	tk	5	628.343	0	0	0	26.208	6
distal cue	9061615-1	female	tk	6	1128.44	4.111	29.769	7	126.898	32
distal cue	9061615-2	female	tk	1	1900.61	12.667	5.382	15	46.489	35
distal cue	9061615-2	female	tk	2	1668.86	11.428	16.687	14	114.455	46
distal cue	9061615-2	female	tk	3	1712.32	9.767	22.125	19	115.594	36
distal cue	9061615-2	female	tk	4	817.764	0.703	153.031	2	121.998	31
distal cue	9061615-2	female	tk	5	1411.68	10.93	57.273	13	104.754	44
distal cue	9061615-2	female	tk	6	1897.41	0.882	12.531	3	84.675	49
distal cue	9061616-1	female	wt	1	2309	39.439	1.921	25	91.655	53
distal cue	9061616-1	female	wt	2	1680.82	23.227	0.984	15	88.986	33
distal cue	9061616-1	female	wt	3	1375.2	2.95727	0.937	7	75.9545	35
distal cue	9061616-1	female	wt	4	1852.7	12.912	60.75	12	82.4961	41
distal cue	9061616-1	female	wt	5	1174.19	19.393	85.187	11	62.21	25
distal cue	9061616-1	female	wt	6	2269.09	0.531	174.109	2	97.605	59
distal cue	9071604-1	female	tk	1	2138.89	49.088	9.609	28	61.485	37
distal cue	9071604-1	female	tk	2	1756.7	27.95	0.937	15	35.568	26
distal cue	9071604-1	female	tk	3	2011.39	26.685	0.878	22	47.058	38
distal cue	9071604-1	female	tk	4	1609.61	11.792	4.832	14	25.86	23
distal cue	9071604-1	female	tk	5	1756.69	8.83789	2.421	11	48.807	33
distal cue	9071604-1	female	tk	6	2757.46	2.733	33.062	7	79.725	63
distal cue	9071605-1	female	tk	1	2216.98	57.938	4.781	27	78.081	34
distal cue	9071605-1	female	tk	2	2156.84	37.474	2.089	20	61.836	28
distal cue	9071605-1	female	tk	3	2010.33	7.736	10.437	11	75.483	35
distal cue	9071605-1	female	tk	4	2532.24	30.45	4.339	19	89.734	43
distal cue	9071605-1	female	tk	5	2207.17	23.325	1.207	19	79.529	33
distal cue	9071605-1	female	tk	6	2807.86	15.37	0.761	21	79.511	57
distal cue	9091603-1	female	wt	1	2401.63	22.089	3.9755	18	54.6164	44
distal cue	9091603-1	female	wt	2	2439.36	12.1734	8.0492	11	73.0492	46
distal cue	9091603-1	female	wt	3	1927.17	15.3352	15.01	15	80.1155	38
distal cue	9091603-1	female	wt	4	1776.3	7.3215	11.337	12	62.6605	35
distal cue	9091603-1	female	wt	5	1535.82	12.967	11.653	15	81.5073	41
distal cue	9091603-1	female	wt	6	2442.78	1.82	41.397	5	126.406	79
distal cue	9091603-2	female	wt	1	2542.1	38.7655	7.8365	25	62.6605	30
distal cue	9091603-2	female	wt	2	2155.75	13.6879	6.0186	12	74.9238	35
distal cue	9091603-2	female	wt	3	1879.55	6.9875	33.117	10	64.4488	55
distal cue	9091603-2	female	wt	4	1463.04	15.442	67.5	11	87.496	20
distal cue	9091603-2	female	wt	5	1681.84	4.276	21.027	8	86.422	42
distal cue	9091603-2	female	wt	6	2026.7	1.77291	13.238	7	117.936	77
distal cue	9061613-2	female	wt	1	1674.4	53.015	14.558	29	87.496	33
distal cue	9061613-2	female	wt	2	1539.08	9.213	4.609	15	91.363	32
distal cue	9061613-2	female	wt	3	1492.1	34.41	57.839	20	109.291	31
distal cue	9061613-2	female	wt	4	1561.84	9.481	11.089	13	86.968	27
distal cue	9061613-2	female	wt	5	1933.3	18.348	22.082	15	140.353	65
distal cue	9061613-2	female	wt	6	2832.86	1.754	36.8	7	130.905	70
distal cue	9061613-3	female	tk	1	3034.75	24.446	1.21	28	80.078	70
distal cue	9061613-3	female	tk	2	2313.4	13.75	22.234	12	103.346	45
distal cue	9061613-3	female	tk	3	2594.05	6.7823	0.601	13	87.7816	39
distal cue	9061613-3	female	tk	4	2706.82	4.982	11.585	10	94.469	43
distal cue	9061613-3	female	tk	5	2255.67	21.11	1.703	22	79.361	39
distal cue	9061613-3	female	tk	6	1112.05	1.337	12.796	5	120.944	79
distal cue	9061614-1	female	wt	1	2433.29	16.938	2.519	19	67.207	44
distal cue	9061614-1	female	wt	2	1927.25	16.446	0.875	13	83.213	46
distal cue	9061614-1	female	wt	3	1640.83	5.89	1.593	8	72.802	39
distal cue	9061614-1	female	wt	4	1705.57	9.228	9.734	10	98.703	50
distal cue	9061614-1	female	wt	5	1385.47	48.789	25.648	9	86.626	43
distal cue	9061614-1	female	wt	6	2261.9	15.368	5.984	10	157.299	65
distal cue	9061616-2	female	wt	1	2364.35	19.603	6.812	17	71.542	61
distal cue	9061616-2	female	wt	2	1926.17	6.327	1.039	8	62.598	48
distal cue	9061616-2	female	wt	3	2038.7	2.171	44.773	3	77.165	47
distal cue	9061616-2	female	wt	4	1613.22	3.117	224.867	3	72.34	38
distal cue	9061616-2	female	wt	5	1644	0.595	19.171	2	73.129	40
distal cue	9061616-2	female	wt	6	2866.3	2.062	35.812	4	136.743	91
distal cue	9071604-2	female	wt	1	2463.36	26.476	1.097	20	37.859	26
distal cue	9071604-2	female	wt	2	1326.02	10.712	11.152	11	65.696	24
distal cue	9071604-2	female	wt	3	1923.5	27.127	16.968	17	56.427	26
distal cue	9071604-2	female	wt	4	1585.25	9.197	3.738	12	55.863	33
distal cue	9071604-2	female	wt	5	1560.86	5.85264	9.121	9	55.7366	29
distal cue	9071604-2	female	wt	6	2517.75	7.657	24.55	13	89.569	60
distal cue	9071605-2	female	wt	1	1987.23	45.3307	10.488	19	56.2084	39
distal cue	9071605-2	female	wt	2	2216.26	13.064	3.351	13	86.587	54
distal cue	9071605-2	female	wt	3	2228.76	11.8266	27.46	16	114.928	64
distal cue	9071605-2	female	wt	4	964.847	15.367	67.828	11	31.251	17
distal cue	9071605-2	female	wt	5	1620.96	3.249	11.039	8	82.719	39
distal cue	9071605-2	female	wt	6	2906.41	1.578	52.062	5	114.903	67
distal cue	11271605-1	male	tk	1	1616.31	30.179	5.945	16	60.729	34
distal cue	11271605-1	male	tk	2	1645.91	15.0443	1.21	19	59.4159	37
distal cue	11271605-1	male	tk	3	1359.74	12.174	72.058	16	51.422	22
distal cue	11271605-1	male	tk	4	1108.13	1.76908	25.16	4	35.1838	18
distal cue	11271605-1	male	tk	5	1450.24	17.168	49.382	13	59.923	32
distal cue	11271605-1	male	tk	6	1752.26	3.387	4.167	10	82.021	46
distal cue	11271607-1	male	tk	1	1216.39	11.922	4.667	15	42.193	29
distal cue	11271607-1	male	tk	2	1548.7	28.755	3.351	25	53.776	35
distal cue	11271607-1	male	tk	3	1217.76	12.251	2.859	10	38.046	19
distal cue	11271607-1	male	tk	4	1208.61	5.48	2.75	13	41.532	26
distal cue	11271607-1	male	tk	5	1239.88	2.981	23.562	7	50.347	28
distal cue	11271607-1	male	tk	6	1681.79	2.753	4.558	7	72.043	44
distal cue	11271607-2	male	tk	1	1342.9	19.296	1.808	18	44.203	31
distal cue	11271607-2	male	tk	2	1184.46	9.319	1.101	13	64.616	31
distal cue	11271607-2	male	tk	3	980.9	17.396	2.14	15	58.092	28
distal cue	11271607-2	male	tk	4	911.457	9.649	4.335	9	39.876	21
distal cue	11271607-2	male	tk	5	1338.38	14.877	3.898	12	37.529	28
distal cue	11271607-2	male	tk	6	1347.97	1.584	21.914	6	88.976	37
distal cue	11271614-2	male	tk	1	1994.91	25.6162	2.14	24	72.5626	58
distal cue	11271614-2	male	tk	2	1602	12.934	1.917	15	43.694	29
distal cue	11271614-2	male	tk	3	1610.07	12.528	0.992	14	71.283	42
distal cue	11271614-2	male	tk	4	1462.72	8.737	1.039	12	57.389	40
distal cue	11271614-2	male	tk	5	1095.59	5.257	18.07	10	35.956	25
distal cue	11271614-2	male	tk	6	1850.49	8.18	2.25	14	89.77	55
distal cue	11271627-2	male	tk	1	1935.62	17.1092	17.46	13	103.287	39
distal cue	11271627-2	male	tk	2	1567.37	4.225	1.152	7	61.339	32
distal cue	11271627-2	male	tk	3	1137.72	8.235	10.55	7	55.208	17
distal cue	11271627-2	male	tk	4	1117.28	19.014	11.808	11	33.73	20
distal cue	11271627-2	male	tk	5	852.332	2.4611	39.769	6	6.00701	6
distal cue	11271627-2	male	tk	6	2609.16	3.066	153.96	4	111.582	40
distal cue	11271630-1	male	tk	1	2977.13	29.854	1.597	23	67.143	49
distal cue	11271630-1	male	tk	2	1909.24	9.873	1.367	8	58.923	37
distal cue	11271630-1	male	tk	3	1547.37	13.974	0.765	18	45.09	28
distal cue	11271630-1	male	tk	4	1367.15	3.187	4.445	6	28.798	23
distal cue	11271630-1	male	tk	5	1819.94	4.883	1.367	8	70.946	50
distal cue	11271630-1	male	tk	6	1662.76	1.493	2.742	5	104.171	49
distal cue	11271630-2	male	wt	1	2175.2	24.578	1.32	24	33.822	27
distal cue	11271630-2	male	wt	2	2079.67	11.798	1.32	20	38.319	25
distal cue	11271630-2	male	wt	3	1870.34	16.29	13.726	16	40.445	26
distal cue	11271630-2	male	wt	4	1511.51	22.413	1.367	7	34.93	20
distal cue	11271630-2	male	wt	5	1309.5	0.446541	79.476	1	49.0063	23
distal cue	11271630-2	male	wt	6	1671.44	5.34224	19.765	5	79.5832	42
distal cue	11271605-2	male	wt	1	1122.11	31.684	8.839	22	44.856	28
distal cue	11271605-2	male	wt	2	919.528	31.809	0.937	25	37.56	17
distal cue	11271605-2	male	wt	3	1139.14	56.517	7.468	18	66.655	38
distal cue	11271605-2	male	wt	4	860.698	23.273	7.308	17	29.388	13
distal cue	11271605-2	male	wt	5	944.439	21.124	0.988	19	34.554	21
distal cue	11271605-2	male	wt	6	2637.3	5.875	4.289	11	88.785	49
distal cue	11271607-3	male	wt	1	1568.88	40.606	9.945	25	57.54	30
distal cue	11271607-3	male	wt	2	1101.59	3.016	46.796	6	38.111	24
distal cue	11271607-3	male	wt	3	1119.98	17.468	5.882	14	49.564	21
distal cue	11271607-3	male	wt	4	696.191	23.539	32.515	15	13.931	12
distal cue	11271607-3	male	wt	5	984.254	13.714	2.687	15	11.914	9
distal cue	11271607-3	male	wt	6	1640.72	3.68	3.632	8	68.144	34
distal cue	11271614-1	male	wt	1	2609.7	25.145	0.769	31	66.063	43
distal cue	11271614-1	male	wt	2	1699.2	9.894	1.101	14	77.388	38
distal cue	11271614-1	male	wt	3	1696.79	13.242	1.48	12	79.484	43
distal cue	11271614-1	male	wt	4	1677.32	21.911	1.089	15	52.449	21
distal cue	11271614-1	male	wt	5	1512.67	9.915	1.039	16	53.349	24
distal cue	11271614-1	male	wt	6	2003.3	14.6326	0.828	18	119.538	51
distal cue	11271619-1	male	wt	1	1949.64	11.335	5.992	25	71.785	43
distal cue	11271619-1	male	wt	2	1531.61	6.415	1.593	6	169.409	41
distal cue	11271619-1	male	wt	3	1123.39	4.391	2.078	8	126.111	27
distal cue	11271619-1	male	wt	4	1575.58	8.029	26.531	12	119.229	41
distal cue	11271619-1	male	wt	5	1594.39	8.86	24.335	11	116.968	45
distal cue	11271619-1	male	wt	6	1747.49	12.078	1.101	12	108.81	55
distal cue	11271619-2	male	wt	1	1652.41	15.747	2.695	16	52.548	30
distal cue	11271619-2	male	wt	2	1395.84	2.155	5.648	8	45.29	24
distal cue	11271619-2	male	wt	3	1236.55	18.28	11.656	20	35.46	18
distal cue	11271619-2	male	wt	4	1375.71	30.533	51.468	9	62.728	19
distal cue	11271619-2	male	wt	5	1713.18	4.239	2.64	10	80.568	35
distal cue	11271619-2	male	wt	6	1723.89	4.686	6.429	11	67.283	40
distal cue	11271627-1	male	wt	1	2609.65	24.79	2.527	31	76.804	45
distal cue	11271627-1	male	wt	2	2517.36	12.33	8.07	17	36.734	29
distal cue	11271627-1	male	wt	3	1674.51	6.575	0.988	11	102.904	38
distal cue	11271627-1	male	wt	4	2169.81	8.612	1.32	10	70.048	37
distal cue	11271627-1	male	wt	5	1392.47	3.917	1.542	6	73.532	31
distal cue	11271627-1	male	wt	6	1936.21	2.60249	4.55	8	81.5023	35
distal cue	11271630-3	male	tk	1	1763.73	13.849	4.882	19	39.934	29
distal cue	11271630-3	male	tk	2	1631.03	11.921	5.109	14	51.451	41
distal cue	11271630-3	male	tk	3	1165.75	10.791	2.804	16	25.427	19
distal cue	11271630-3	male	tk	4	1233.28	4.852	6.367	10	45.258	28
distal cue	11271630-3	male	tk	5	1500.49	5.488	3.632	14	59.572	37
distal cue	11271630-3	male	tk	6	1837.43	1.437	11.085	6	88.581	41
distal cue	11281601-1	male	wt	1	1853.55	20.526	7.089	28	67.447	50
distal cue	11281601-1	male	wt	2	1529.53	9.064	3.238	14	92.458	52
distal cue	11281601-1	male	wt	3	1507.76	14.169	0.71	14	91.004	47
distal cue	11281601-1	male	wt	4	1261.7	7.847	3.57	15	33.677	21
distal cue	11281601-1	male	wt	5	1294.57	2.473	18.019	7	88.473	47
distal cue	11281601-1	male	wt	6	1762.96	5.173	24.062	10	98.201	56
object location	9041604-1	female	tk	1	3035.43	24.46	5.5	34	64.138	66
object location	9041604-1	female	tk	2	1788.4	5.367	12.304	11	55.902	55
object location	9041604-1	female	tk	3	1504.25	7.235	40.859	11	47.818	46
object location	9041604-1	female	tk	4	1741.09	6.412	2.906	14	77.37	49
object location	9041604-1	female	tk	5	1557.89	5.881	8.789	9	56.145	43
object location	9041604-1	female	tk	6	2126.94	20.963	6.914	21	44.966	37
object location	9041604-2	female	tk	1	2653.79	28.529	6.199	31	58.875	53
object location	9041604-2	female	tk	2	2813.43	27.457	2.3	30	65.454	57
object location	9041604-2	female	tk	3	2244.41	6.016	4.453	11	109.542	70
object location	9041604-2	female	tk	4	1701.23	2.574	145.558	3	97.965	46
object location	9041604-2	female	tk	5	898.786	0.609	16.039	2	44.852	21
object location	9041604-2	female	tk	6	2096.51	17.372	1.539	19	69.253	36
object location	9061614-2	female	tk	1	2529.84	68.762	5.05	32	81.872	52
object location	9061614-2	female	tk	2	1825.67	27.5391	1.984	25	95.2339	46
object location	9061614-2	female	tk	3	2285.1	20.216	8.625	23	116.538	56
object location	9061614-2	female	tk	4	1445.31	11.514	3.406	11	58.901	28
object location	9061614-2	female	tk	5	2024.96	2.634	38.562	7	142.092	61
object location	9061614-2	female	tk	6	2207.18	58.061	15.492	40	89.984	40
object location	9061615-1	female	tk	1	2387.89	51.243	51.243	34	64.241	51
object location	9061615-1	female	tk	2	2162.62	39.384	3.949	32	72.755	44
object location	9061615-1	female	tk	3	2400.69	29.188	4.839	29	88.911	66
object location	9061615-1	female	tk	4	1630.01	8.447	0.99	15	86.804	59
object location	9061615-1	female	tk	5	1828.79	18.169	1.49	19	46.01	25
object location	9061615-1	female	tk	6	1854.91	27.617	14.111	27	69.617	43
object location	9061615-2	female	tk	1	2314.3	55.087	6.367	34	66.349	46
object location	9061615-2	female	tk	2	1720.44	21.907	1.75	23	66.871	43
object location	9061615-2	female	tk	3	1759.94	21.357	8.953	21	79.571	45
object location	9061615-2	female	tk	4	1434.98	3.673	32.289	11	70.939	40
object location	9061615-2	female	tk	5	1794.78	10.131	37.617	7	130.572	65
object location	9061615-2	female	tk	6	1808.39	27.834	4.5	27	72.659	43
object location	9061616-1	female	wt	1	2665.9	36.303	0.941	29	90.336	59
object location	9061616-1	female	wt	2	2135.92	19.824	1.042	17	99.238	51
object location	9061616-1	female	wt	3	1568.99	6.598	0.988	14	119.369	55
object location	9061616-1	female	wt	4	2582.85	32.487	15.21	27	60.33	51
object location	9061616-1	female	wt	5	1970.77	38.2916	1.269	18	106.143	47
object location	9061616-1	female	wt	6	2036.07	9.629	19.882	15	98.396	40
object location	9071604-1	female	tk	1	2465.34	30.549	2.957	38	46.071	38
object location	9071604-1	female	tk	2	2409.55	35.3082	12.082	24	58.8399	41
object location	9071604-1	female	tk	3	2032.64	44.353	2.359	24	67.355	43
object location	9071604-1	female	tk	4	1752.88	51.599	0.882	20	45.044	25
object location	9071604-1	female	tk	5	2041.87	21.056	20.488	24	53.089	36
object location	9071604-1	female	tk	6	2047.62	32.677	18.566	22	35.211	25
object location	9071605-1	female	tk	1	2493.52	52.975	20.21	34	57.436	42
object location	9071605-1	female	tk	2	2293.99	40.657	7.91	27	56.169	49
object location	9071605-1	female	tk	3	1503.91	32.437	8.519	21	49.133	29
object location	9071605-1	female	tk	4	1696.89	32.789	3.839	26	68.307	37
object location	9071605-1	female	tk	5	1510.1	19.355	11.039	14	61.957	26
object location	9071605-1	female	tk	6	2504.83	41.892	2.359	36	93.793	59
object location	9091603-1	female	wt	1	2747.85	48.6015	7.249	29	70.6405	55
object location	9091603-1	female	wt	2	2490.65	27.774	16.237	19	64.8849	39
object location	9091603-1	female	wt	3	2135.12	28.729	5.631	20	57.202	32
object location	9091603-1	female	wt	4	2222.9	12.57	17.254	15	61.3406	38
object location	9091603-1	female	wt	5	2097.92	5.28916	28.976	8	66.952	40
object location	9091603-1	female	wt	6	2602.88	30.75	24.162	26	69.4458	45
object location	9091603-2	female	wt	1	2557.94	35.646	2.1635	30	46.9695	45
object location	9091603-2	female	wt	2	1797.02	31.828	15.374	24	91.3746	61
object location	9091603-2	female	wt	3	1437.85	7.48	17.871	11	70.965	41
object location	9091603-2	female	wt	4	1558.4	6.529	20.452	10	35.437	21
object location	9091603-2	female	wt	5	1454.77	6.075	36.735	12	80.668	42
object location	9091603-2	female	wt	6	2218.34	24.67	3.163	19	62.784	44
object location	9061613-2	female	wt	1	2312.94	56.572	0.937	34	92.433	68
object location	9061613-2	female	wt	2	1860.18	51.997	9.335	31	81.11	38
object location	9061613-2	female	wt	3	1475.13	35.618	3.898	18	81.084	37
object location	9061613-2	female	wt	4	1929.88	20.943	2.203	21	80.427	41
object location	9061613-2	female	wt	5	1754.56	4.23911	71.398	10	75.1036	31
object location	9061613-2	female	wt	6	1999.93	56.867	0.601	40	50.258	35
object location	9061613-3	female	tk	1	2906.22	40.389	0.72	29	91.948	65
object location	9061613-3	female	tk	2	2482.61	22.027	12.861	20	94.046	47
object location	9061613-3	female	tk	3	2081.53	9.182	2.58	13	74.12	40
object location	9061613-3	female	tk	4	2119.58	11.11	7.468	12	53.609	33
object location	9061613-3	female	tk	5	2268.42	8.502	1.812	15	96.158	57
object location	9061613-3	female	tk	6	2279.51	22.198	5.378	24	37.385	29
object location	9061614-1	female	wt	1	2593.41	38.976	0.82	33	57.072	56
object location	9061614-1	female	wt	2	2203.51	19.6722	2.25	18	83.5307	73
object location	9061614-1	female	wt	3	1938.13	26.93	0.941	24	85.075	53
object location	9061614-1	female	wt	4	1416.9	5.656	3.949	8	22.013	17
object location	9061614-1	female	wt	5	1640.77	7.794	8.621	8	70.241	43
object location	9061614-1	female	wt	6	2168.82	23.445	5.16	23	67.498	49
object location	9061616-2	female	wt	1	2242.38	28.263	3.57	25	73.108	60
object location	9061616-2	female	wt	2	2139.64	9.973	21.312	17	100.682	81
object location	9061616-2	female	wt	3	1446.43	2.27	104.687	5	80.522	55
object location	9061616-2	female	wt	4	1696.72	8.538	11.203	12	61.647	50
object location	9061616-2	female	wt	5	1462.06	1.199	69.382	2	72.733	44
object location	9061616-2	female	wt	6	1551.09	26.056	1.32	16	58.331	39
object location	9071604-2	female	wt	1	2029.3	31.952	3.507	28	35.257	32
object location	9071604-2	female	wt	2	2115.57	23.569	1.867	15	56.093	32
object location	9071604-2	female	wt	3	1679.86	25.514	12.085	14	58.595	26
object location	9071604-2	female	wt	4	1678.54	6.101	4.171	7	46.881	34
object location	9071604-2	female	wt	5	1873.87	6.993	8.898	13	57.037	32
object location	9071604-2	female	wt	6	1908.01	20.673	21.578	22	58.897	36
object location	9071605-2	female	wt	1	2278.83	40.631	13.562	24	48.814	41
object location	9071605-2	female	wt	2	1853.06	37.858	32.238	23	54.602	39
object location	9071605-2	female	wt	3	1475.43	12.786	34.109	11	34.869	33
object location	9071605-2	female	wt	4	1425.21	8.229	38.949	11	48.33	24
object location	9071605-2	female	wt	5	1276.57	34.064	40.32	18	47.289	33
object location	9071605-2	female	wt	6	2198.83	12.637	50.308	16	94.487	67
object location	11271605-1	male	tk	1	2093.55	41.751	1.046	28	40.104	30
object location	11271605-1	male	tk	2	1786.12	32.909	1.265	37	60.624	41
object location	11271605-1	male	tk	3	1682.36	12.537	2.093	19	30.108	24
object location	11271605-1	male	tk	4	1324.75	31.446	2.421	14	45.214	25
object location	11271605-1	male	tk	5	1074.74	8.055	1.375	12	38.561	20
object location	11271605-1	male	tk	6	1029.53	18.115	28.179	16	24.6	25
object location	11271607-1	male	tk	1	2194.96	39.63	4.339	33	64.163	45
object location	11271607-1	male	tk	2	1765.97	36.56	3.458	24	57.31	36
object location	11271607-1	male	tk	3	1454.72	23.395	2.25	18	69.499	41
object location	11271607-1	male	tk	4	967.709	11.311	14.121	14	22.6337	18
object location	11271607-1	male	tk	5	777.996	7.533	1.369	15	29.004	19
object location	11271607-1	male	tk	6	1520.89	42.453	16.808	31	49.506	26
object location	11271607-2	male	tk	1	2436.77	38.85	0.771	46	65.989	35
object location	11271607-2	male	tk	2	1845.61	14.249	1.48	29	73.194	52
object location	11271607-2	male	tk	3	579.274	11.26	1.271	13	24.824	16
object location	11271607-2	male	tk	4	630.608	4.994	14.939	11	29.979	17
object location	11271607-2	male	tk	5	848.465	13.522	1.099	18	42.02	26
object location	11271607-2	male	tk	6	1196.88	17.918	16.21	21	58.624	29
object location	11271627-2	male	tk	1	2371.45	21.687	12.089	20	36.776	33
object location	11271627-2	male	tk	2	1644.6	10.011	8.839	14	39.964	28
object location	11271627-2	male	tk	3	1610.64	13.022	4.167	12	55.554	26
object location	11271627-2	male	tk	4	1341.63	11.836	7.8	11	44.735	24
object location	11271627-2	male	tk	5	1160.42	11.641	5.488	12	33.322	17
object location	11271627-2	male	tk	6	1821.36	10.2055	3.187	19	29.6901	24
object location	11271630-1	male	tk	1	2612.09	51.39	6.429	43	57.737	40
object location	11271630-1	male	tk	2	2182.27	20.578	4.718	29	66.989	55
object location	11271630-1	male	tk	3	2027.01	6.711	5.757	15	80.073	48
object location	11271630-1	male	tk	4	1901.68	8.305	11.21	13	61.359	42
object location	11271630-1	male	tk	5	1717.78	2.204	39.757	6	85.411	41
object location	11271630-1	male	tk	6	2480.56	36.852	7.359	32	76.265	50
object location	11271630-2	male	wt	1	3115.71	28.242	1.265	46	45.51	41
object location	11271630-2	male	wt	2	2195.96	5.717	3.734	18	31.896	42
object location	11271630-2	male	wt	3	1343.67	7.385	5.332	12	21.927	21
object location	11271630-2	male	wt	4	1193.58	9.615	7.089	12	21.465	20
object location	11271630-2	male	wt	5	1357.87	14.9494	19.781	15	38.5141	29
object location	11271630-2	male	wt	6	1988.55	10.703	1.039	19	28.446	28
object location	11271605-2	male	wt	1	1594.9	27.132	3.851	22	20.581	22
object location	11271605-2	male	wt	2	1442.28	14.043	2.304	21	29.578	27
object location	11271605-2	male	wt	3	1427.34	18.573	15.164	17	51.002	35
object location	11271605-2	male	wt	4	1178.14	16.758	2.296	18	26.866	23
object location	11271605-2	male	wt	5	981.407	31.955	3.898	22	17.484	11
object location	11271605-2	male	wt	6	1621.93	26.491	6.484	28	24.742	25
object location	11271607-3	male	wt	1	2371.43	27.385	4.718	28	60.405	44
object location	11271607-3	male	wt	2	1860.58	53.217	1.419	32	71.833	42
object location	11271607-3	male	wt	3	1572.1	6.301	2.529	13	40.476	26
object location	11271607-3	male	wt	4	631.309	7.843	229.919	6	31.964	14
object location	11271607-3	male	wt	5	1211.6	24.641	119.568	13	34.601	16
object location	11271607-3	male	wt	6	1579.69	18.845	4.609	21	36.047	20
object location	11271614-1	male	wt	1	2819.56	25.909	3.683	31	37.614	25
object location	11271614-1	male	wt	2	2348.29	25.502	6.98	36	52.656	45
object location	11271614-1	male	wt	3	2719.69	30.162	2.199	38	52.726	38
object location	11271614-1	male	wt	4	2020.02	15.009	0.99	22	46.899	42
object location	11271614-1	male	wt	5	1997.56	21.389	5	17	34.495	27
object location	11271614-1	male	wt	6	2686.44	29.699	12.199	31	92.319	59
object location	11271619-1	male	wt	1	2286.65	32.478	3.46	36	63.045	54
object location	11271619-1	male	wt	2	2114.12	5.875	1.429	17	129.611	73
object location	11271619-1	male	wt	3	1467.53	7.913	1.98	9	111.86	47
object location	11271619-1	male	wt	4	1437.8	9.507	1.527	11	129.914	51
object location	11271619-1	male	wt	5	1463.28	2.267	81.667	7	144.067	51
object location	11271619-1	male	wt	6	1938.04	15.395	2.699	27	102.532	51
object location	11271619-2	male	wt	1	2383.71	34.785	3.242	34	53.582	38
object location	11271619-2	male	wt	2	1899.79	6.93	4.121	12	87.348	67
object location	11271619-2	male	wt	3	1446.38	1.27	20.328	3	87.079	37
object location	11271619-2	male	wt	4	1422.1	6.368	69.48	8	75.446	34
object location	11271619-2	male	wt	5	1047.79	2.848	71.898	8	40.796	19
object location	11271619-2	male	wt	6	1772.45	44.4107	17.3	19	68.0904	29
object location	11271627-1	male	wt	1	2945.86	36.8935	1.699	45	43.0865	38
object location	11271627-1	male	wt	2	2472.19	28.91	0.832	34	48.788	45
object location	11271627-1	male	wt	3	1910.2	9.933	24.058	18	54.123	40
object location	11271627-1	male	wt	4	1756.12	16.8404	6.589	11	65.9219	39
object location	11271627-1	male	wt	5	614.891	16.507	3.398	9	20.147	9
object location	11271627-1	male	wt	6	2101.83	22.175	7.359	19	42.895	23
object location	11271630-3	male	tk	1	2410.91	43.069	1.761	35	59.315	44
object location	11271630-3	male	tk	2	2029.64	20.398	1.859	26	54.304	41
object location	11271630-3	male	tk	3	1364.7	19.952	0.82	26	42.686	22
object location	11271630-3	male	tk	4	1372.52	3.413	0.878	8	33.006	18
object location	11271630-3	male	tk	5	1323.59	4.017	8.839	8	30.699	14
object location	11271630-3	male	tk	6	1755.82	30.695	4.89	28	32.434	25
object location	11281601-1	male	wt	1	2109.3	25.413	1.039	22	55.438	48
object location	11281601-1	male	wt	2	1887.61	9.118	1.156	20	53.998	46
object location	11281601-1	male	wt	3	1959.68	10.228	1.308	16	58.142	46
object location	11281601-1	male	wt	4	1490.3	1.302	26.089	4	81.538	50
object location	11281601-1	male	wt	5	1538.49	4.775	0.941	6	99.976	42
object location	11281601-1	male	wt	6	1958.36	13.135	23.449	14	88.509	46

## Sheet: published data
object explore frequency
	object location task																														distal cue task
	female																male														female																male
	wt								tk								wt								tk						wt								tk								wt
rat ID	9061613-2	9061614-1	9061616-1	9061616-2	9071604-2	9071605-2	9091603-1	9091603-2	9041604-1	9041604-2	9061613-3	9061614-2	9061615-1	9061615-2	9071604-1	9071605-1	11271605-2	11271607-3	11271614-1	11271619-1	11271619-2	11271627-1	11271630-2	11281601-1	11271605-1	11271607-1	11271607-2	11271627-2	11271630-1	11271630-3	9061613-2	9061614-1	9061616-1	9061616-2	9071604-2	9071605-2	9091603-1	9091603-2	9041604-1	9041604-2	9061613-3	9061614-2	9061615-1	9061615-2	9071604-1	9071605-1	11271605-2	11271607-3	11271614-1
trial 1	34	33	29	25	28	24	29	30	34	31	29	32	34	34	38	34	22	28	31	36	34	45	46	22	28	33	46	20	43	35	29	19	25	17	20	19	18	25	28	19	28	18	26	15	28	27	22	25	31
trial 2	31	18	17	17	15	23	19	24	11	30	20	25	32	23	24	27	21	32	36	17	12	34	18	20	37	24	29	14	29	26	15	13	15	8	11	13	11	12	19	19	12	18	21	14	15	20	25	6	14
trial 3	18	24	14	5	14	11	20	11	11	11	13	23	29	21	24	21	17	13	38	9	3	18	12	16	19	18	13	12	15	26	20	8	7	3	17	16	15	10	15	16	13	14	16	19	22	11	18	14	12
trial 4	21	8	27	12	7	11	15	10	14	3	12	11	15	11	20	26	18	6	22	11	8	11	12	4	14	14	11	11	13	8	13	10	12	3	12	11	12	11	13	6	10	8	11	2	14	19	17	15	15
trial 5	10	8	18	2	13	18	8	12	9	2	15	7	19	7	24	14	22	13	17	7	8	9	15	6	12	15	18	12	6	8	15	9	11	2	9	8	15	8	7	8	22	8	0	13	11	19	19	15	16
trial 6	40	23	15	16	22	16	26	19	21	19	24	40	27	27	22	36	28	21	31	27	19	19	19	14	16	31	21	19	32	28	7	10	2	4	13	5	5	7	7	2	5	5	7	3	7	21	11	8	18
discrim index 6/(6+5)	0.8	0.741935	0.454545	0.888889	0.628571	0.470588	0.764706	0.612903	0.7	0.904762	0.615385	0.851064	0.586957	0.794118	0.478261	0.72	0.56	0.617647	0.645833	0.794118	0.703704	0.678571	0.558824	0.7	0.571429	0.673913	0.538462	0.612903	0.842105	0.777778	0.318182	0.526316	0.153846	0.666667	0.590909	0.384615	0.25	0.466667	0.5	0.2	0.185185	0.384615	1	0.1875	0.388889	0.525	0.366667	0.347826	0.529412
rear frequency
	object location task																														distal cue task
	female																male														female																male
	wt								tk								wt								tk						wt								tk								wt
rat ID	9061613-2	9061614-1	9061616-1	9061616-2	9071604-2	9071605-2	9091603-1	9091603-2	9041604-1	9041604-2	9061613-3	9061614-2	9061615-1	9061615-2	9071604-1	9071605-1	11271605-2	11271607-3	11271614-1	11271619-1	11271619-2	11271627-1	11271630-2	11281601-1	11271605-1	11271607-1	11271607-2	11271627-2	11271630-1	11271630-3	9061613-2	9061614-1	9061616-1	9061616-2	9071604-2	9071605-2	9091603-1	9091603-2	9041604-1	9041604-2	9061613-3	9061614-2	9061615-1	9061615-2	9071604-1	9071605-1	11271605-2	11271607-3	11271614-1
trial 1	68	56	59	60	32	41	55	45	66	53	65	52	51	46	38	42	22	44	25	54	38	38	41	48	30	45	35	33	40	44	33	44	53	61	26	39	44	30	45	50	70	61	42	35	37	34	28	30	43
trial 2	38	73	51	81	32	39	39	61	55	57	47	46	44	43	41	49	27	42	45	73	67	45	42	46	41	36	52	28	55	41	32	46	33	48	24	54	46	35	37	55	45	80	42	46	26	28	17	24	38
trial 3	37	53	55	55	26	33	32	41	46	70	40	56	66	45	43	29	35	26	38	47	37	40	21	46	24	41	16	26	48	22	31	39	35	47	26	64	38	55	19	48	39	38	30	36	38	35	38	21	43
trial 4	41	17	51	50	34	24	38	21	49	46	33	28	59	40	25	37	23	14	42	51	34	39	20	50	25	18	17	24	42	18	27	50	41	38	33	17	35	20	35	20	43	49	24	31	23	43	13	12	21
trial 5	31	43	47	44	32	33	40	42	43	21	57	61	25	65	36	26	11	16	27	51	19	9	29	42	20	19	26	17	41	14	65	43	25	40	29	39	41	42	16	22	39	32	6	44	33	33	21	9	24
trial 6	35	49	40	39	36	67	45	44	37	36	29	40	43	43	25	59	25	20	59	51	29	23	28	46	25	26	29	24	50	25	70	65	59	91	60	67	79	77	46	69	79	75	32	49	63	57	49	34	51
discrim index 6/(6+5)	0.530303	0.532609	0.45977	0.46988	0.529412	0.67	0.529412	0.511628	0.4625	0.631579	0.337209	0.39604	0.632353	0.398148	0.409836	0.694118	0.694444	0.555556	0.686047	0.5	0.604167	0.71875	0.491228	0.522727	0.555556	0.577778	0.527273	0.585366	0.549451	0.641026	0.518519	0.601852	0.702381	0.694656	0.674157	0.632075	0.658333	0.647059	0.741935	0.758242	0.669492	0.700935	0.842105	0.526882	0.65625	0.633333	0.7	0.790698	0.68
distance
	object location task																														distal cue task
	female																male														female																male
	wt								tk								wt								tk						wt								tk								wt
rat ID	9061613-2	9061614-1	9061616-1	9061616-2	9071604-2	9071605-2	9091603-1	9091603-2	9041604-1	9041604-2	9061613-3	9061614-2	9061615-1	9061615-2	9071604-1	9071605-1	11271605-2	11271607-3	11271614-1	11271619-1	11271619-2	11271627-1	11271630-2	11281601-1	11271605-1	11271607-1	11271607-2	11271627-2	11271630-1	11271630-3	9061613-2	9061614-1	9061616-1	9061616-2	9071604-2	9071605-2	9091603-1	9091603-2	9041604-1	9041604-2	9061613-3	9061614-2	9061615-1	9061615-2	9071604-1	9071605-1	11271605-2	11271607-3	11271614-1
trial 1	2312.94	2593.41	2665.9	2242.38	2029.3	2278.83	2747.85	2557.94	3035.43	2653.79	2906.22	2529.84	2387.89	2314.3	2465.34	2493.52	1594.9	2371.43	2819.56	2286.65	2383.71	2945.86	3115.71	2109.3	2093.55	2194.96	2436.77	2371.45	2612.09	2410.91	1674.4	2433.29	2309	2364.35	2463.36	1987.23	2401.63	2542.1	2072.28	2343.15	3034.75	2473.18	2156.18	1900.61	2138.89	2216.98	1122.11	1568.88	2609.7
trial 2	1860.18	2203.51	2135.92	2139.64	2115.57	1853.06	2490.65	1797.02	1788.4	2813.43	2482.61	1825.67	2162.62	1720.44	2409.55	2293.99	1442.28	1860.58	2348.29	2114.12	1899.79	2472.19	2195.96	1887.61	1786.12	1765.97	1845.61	1644.6	2182.27	2029.64	1539.08	1927.25	1680.82	1926.17	1326.02	2216.26	2439.36	2155.75	1934.14	2239.81	2313.4	2693.34	1412.53	1668.86	1756.7	2156.84	919.528	1101.59	1699.2
trial 3	1475.13	1938.13	1568.99	1446.43	1679.86	1475.43	2135.12	1437.85	1504.25	2244.41	2081.53	2285.1	2400.69	1759.94	2032.64	1503.91	1427.34	1572.1	2719.69	1467.53	1446.38	1910.2	1343.67	1959.68	1682.36	1454.72	579.274	1610.64	2027.01	1364.7	1492.1	1640.83	1375.2	2038.7	1923.5	2228.76	1927.17	1879.55	1416.06	2226.41	2594.05	1934.99	1446.2	1712.32	2011.39	2010.33	1139.14	1119.98	1696.79
trial 4	1929.88	1416.9	2582.85	1696.72	1678.54	1425.21	2222.9	1558.4	1741.09	1701.23	2119.58	1445.31	1630.01	1434.98	1752.88	1696.89	1178.14	631.309	2020.02	1437.8	1422.1	1756.12	1193.58	1490.3	1324.75	967.709	630.608	1341.63	1901.68	1372.52	1561.84	1705.57	1852.7	1613.22	1585.25	964.847	1776.3	1463.04	1600.92	1179.73	2706.82	2139.03	1267.61	817.764	1609.61	2532.24	860.698	696.191	1677.32
trial 5	1754.56	1640.77	1970.77	1462.06	1873.87	1276.57	2097.92	1454.77	1557.89	898.786	2268.42	2024.96	1828.79	1794.78	2041.87	1510.1	981.407	1211.6	1997.56	1463.28	1047.79	614.891	1357.87	1538.49	1074.74	777.996	848.465	1160.42	1717.78	1323.59	1933.3	1385.47	1174.19	1644	1560.86	1620.96	1535.82	1681.84	1386.21	1726.94	2255.67	1686.52	628.343	1411.68	1756.69	2207.17	944.439	984.254	1512.67
trial 6	1999.93	2168.82	2036.07	1551.09	1908.01	2198.83	2602.88	2218.34	2126.94	2096.51	2279.51	2207.18	1854.91	1808.39	2047.62	2504.83	1621.93	1579.69	2686.44	1938.04	1772.45	2101.83	1988.55	1958.36	1029.53	1520.89	1196.88	1821.36	2480.56	1755.82	2832.86	2261.9	2269.09	2866.3	2517.75	2906.41	2442.78	2026.7	2126.39	2750.98	1112.05	2507.76	1128.44	1897.41	2757.46	2807.86	2637.3	1640.72	2003.3
discrim index 6/(6+5)	0.532677	0.569305	0.508148	0.514774	0.504514	0.632684	0.553711	0.603941	0.577215	0.699934	0.501219	0.521528	0.503545	0.501889	0.500703	0.623879	0.62302	0.565935	0.573535	0.569791	0.628475	0.773664	0.594232	0.560035	0.489258	0.661577	0.585173	0.61083	0.590843	0.570181	0.594369	0.620145	0.658991	0.635501	0.617307	0.641964	0.61398	0.546496	0.605361	0.614343	0.330209	0.5979	0.642333	0.573393	0.610848	0.559889	0.736318	0.625042	0.569772
[truncated: 12 more columns]

## Sheet: durations
object explore duration
	object location task																														distal cue task
	female																male														female																male
	wt								tk								wt								tk						wt								tk								wt
rat ID	9061613-2	9061614-1	9061616-1	9061616-2	9071604-2	9071605-2	9091603-1	9091603-2	9041604-1	9041604-2	9061613-3	9061614-2	9061615-1	9061615-2	9071604-1	9071605-1	11271605-2	11271607-3	11271614-1	11271619-1	11271619-2	11271627-1	11271630-2	11281601-1	11271605-1	11271607-1	11271607-2	11271627-2	11271630-1	11271630-3	9061613-2	9061614-1	9061616-1	9061616-2	9071604-2	9071605-2	9091603-1	9091603-2	9041604-1	9041604-2	9061613-3	9061614-2	9061615-1	9061615-2	9071604-1	9071605-1	11271605-2	11271607-3	11271614-1
trial 1	56.572	38.976	36.303	28.263	31.952	40.631	48.6015	35.646	24.46	28.529	40.389	68.762	51.243	55.087	30.549	52.975	27.132	27.385	25.909	32.478	34.785	36.8935	28.242	25.413	41.751	39.63	38.85	21.687	51.39	43.069	53.015	16.938	39.439	19.603	26.476	45.3307	22.089	38.7655	53.685	29.735	24.446	16.577	25.554	12.667	49.088	57.938	31.684	40.606	25.145
trial 2	51.997	19.6722	19.824	9.973	23.569	37.858	27.774	31.828	5.367	27.457	22.027	27.5391	39.384	21.907	35.3082	40.657	14.043	53.217	25.502	5.875	6.93	28.91	5.717	9.118	32.909	36.56	14.249	10.011	20.578	20.398	9.213	16.446	23.227	6.327	10.712	13.064	12.1734	13.6879	28.369	16.99	13.75	15.084	44.846	11.428	27.95	37.474	31.809	3.016	9.894
trial 3	35.618	26.93	6.598	2.27	25.514	12.786	28.729	7.48	7.235	6.016	9.182	20.216	29.188	21.357	44.353	32.437	18.573	6.301	30.162	7.913	1.27	9.933	7.385	10.228	12.537	23.395	11.26	13.022	6.711	19.952	34.41	5.89	2.95727	2.171	27.127	11.8266	15.3352	6.9875	18.343	17.93	6.7823	16.038	8.521	9.767	26.685	7.736	56.517	17.468	13.242
trial 4	20.943	5.656	32.487	8.538	6.101	8.229	12.57	6.529	6.412	2.574	11.11	11.514	8.447	3.673	51.599	32.789	16.758	7.843	15.009	9.507	6.368	16.8404	9.615	1.302	31.446	11.311	4.994	11.836	8.305	3.413	9.481	9.228	12.912	3.117	9.197	15.367	7.3215	15.442	21.898	5.492	4.982	14.103	16.146	0.703	11.792	30.45	23.273	23.539	21.911
trial 5	4.23911	7.794	38.2916	1.199	6.993	34.064	5.28916	6.075	5.881	0.609	8.502	2.634	18.169	10.131	21.056	19.355	31.955	24.641	21.389	2.267	2.848	16.507	14.9494	4.775	8.055	7.533	13.522	11.641	2.204	4.017	18.348	48.789	19.393	0.595	5.85264	3.249	12.967	4.276	4.4	4.822	21.11	10.731	0	10.93	8.83789	23.325	21.124	13.714	9.915
trial 6	56.867	23.445	9.629	26.056	20.673	12.637	30.75	24.67	20.963	17.372	22.198	58.061	27.617	27.834	32.677	41.892	26.491	18.845	29.699	15.395	44.4107	22.175	10.703	13.135	18.115	42.453	17.918	10.2055	36.852	30.695	1.754	15.368	0.531	2.062	7.657	1.578	1.82	1.77291	5.679	2.687	1.337	2.247	4.111	0.882	2.733	15.37	5.875	3.68	14.6326
discrim index 6/(6+5)	0.930627	0.750504	0.200937	0.956008	0.747235	0.270594	0.853239	0.802407	0.780919	0.966131	0.723062	0.956603	0.603176	0.733149	0.608137	0.683985	0.453256	0.433358	0.58133	0.871645	0.939736	0.573264	0.417232	0.733389	0.692205	0.849298	0.569911	0.467146	0.943568	0.884276	0.087255	0.239537	0.0266513	0.776063	0.56678	0.326911	0.123081	0.293096	0.563449	0.357837	0.0595625	0.173139	1	0.0746698	0.236196	0.397209	0.217601	0.211567	0.596091
rear duration
	object location task																														distal cue task
	female																male														female																male
	wt								tk								wt								tk						wt								tk								wt
rat ID	9061613-2	9061614-1	9061616-1	9061616-2	9071604-2	9071605-2	9091603-1	9091603-2	9041604-1	9041604-2	9061613-3	9061614-2	9061615-1	9061615-2	9071604-1	9071605-1	11271605-2	11271607-3	11271614-1	11271619-1	11271619-2	11271627-1	11271630-2	11281601-1	11271605-1	11271607-1	11271607-2	11271627-2	11271630-1	11271630-3	9061613-2	9061614-1	9061616-1	9061616-2	9071604-2	9071605-2	9091603-1	9091603-2	9041604-1	9041604-2	9061613-3	9061614-2	9061615-1	9061615-2	9071604-1	9071605-1	11271605-2	11271607-3	11271614-1
trial 1	92.433	57.072	90.336	73.108	35.257	48.814	70.6405	46.9695	64.138	58.875	91.948	81.872	64.241	66.349	46.071	57.436	20.581	60.405	37.614	63.045	53.582	43.0865	45.51	55.438	40.104	64.163	65.989	36.776	57.737	59.315	87.496	67.207	91.655	71.542	37.859	56.2084	54.6164	62.6605	102.749	98.185	80.078	85.75	59.699	46.489	61.485	78.081	44.856	57.54	66.063
trial 2	81.11	83.5307	99.238	100.682	56.093	54.602	64.8849	91.3746	55.902	65.454	94.046	95.2339	72.755	66.871	58.8399	56.169	29.578	71.833	52.656	129.611	87.348	48.788	31.896	53.998	60.624	57.31	73.194	39.964	66.989	54.304	91.363	83.213	88.986	62.598	65.696	86.587	73.0492	74.9238	80.069	85.734	103.346	137.315	92.046	114.455	35.568	61.836	37.56	38.111	77.388
trial 3	81.084	85.075	119.369	80.522	58.595	34.869	57.202	70.965	47.818	109.542	74.12	116.538	88.911	79.571	67.355	49.133	51.002	40.476	52.726	111.86	87.079	54.123	21.927	58.142	30.108	69.499	24.824	55.554	80.073	42.686	109.291	72.802	75.9545	77.165	56.427	114.928	80.1155	64.4488	66.462	66.592	87.7816	80.968	62.528	115.594	47.058	75.483	66.655	49.564	79.484
trial 4	80.427	22.013	60.33	61.647	46.881	48.33	61.3406	35.437	77.37	97.965	53.609	58.901	86.804	70.939	45.044	68.307	26.866	31.964	46.899	129.914	75.446	65.9219	21.465	81.538	45.214	22.6337	29.979	44.735	61.359	33.006	86.968	98.703	82.4961	72.34	55.863	31.251	62.6605	87.496	61.75	31.291	94.469	89.424	64.057	121.998	25.86	89.734	29.388	13.931	52.449
trial 5	75.1036	70.241	106.143	72.733	57.037	47.289	66.952	80.668	56.145	44.852	96.158	142.092	46.01	130.572	53.089	61.957	17.484	34.601	34.495	144.067	40.796	20.147	38.5141	99.976	38.561	29.004	42.02	33.322	85.411	30.699	140.353	86.626	62.21	73.129	55.7366	82.719	81.5073	86.422	27.151	67.137	79.361	61.287	26.208	104.754	48.807	79.529	34.554	11.914	53.349
trial 6	50.258	67.498	98.396	58.331	58.897	94.487	69.4458	62.784	44.966	69.253	37.385	89.984	69.617	72.659	35.211	93.793	24.742	36.047	92.319	102.532	68.0904	42.895	28.446	88.509	24.6	49.506	58.624	29.6901	76.265	32.434	130.905	157.299	97.605	136.743	89.569	114.903	126.406	117.936	68.199	73.831	120.944	160.293	126.898	84.675	79.725	79.511	88.785	68.144	119.538
discrim index 6/(6+5)	0.400904	0.490043	0.481063	0.445057	0.508022	0.666453	0.509142	0.437666	0.444719	0.606923	0.279947	0.387735	0.602083	0.357519	0.398766	0.602202	0.585942	0.510234	0.727987	0.415784	0.625334	0.680419	0.42482	0.469581	0.389481	0.630569	0.582489	0.471181	0.471715	0.513741	0.482585	0.644866	0.610737	0.651554	0.616418	0.581428	0.607976	0.577106	0.715249	0.523743	0.603799	0.723409	0.828824	0.447001	0.620274	0.499943	0.719845	0.851183	0.691422
[truncated: 15 more columns]
